# Supplementary material for: Remembering the Past with Today’s Technology: A Scoping Review of Reminiscence-Based Digital Storytelling with Older Adults
Source: Behav Sci (Basel). 2023 Dec 4;13(12):998. doi: 10.3390/bs13120998 (PMC10741197; doi:10.3390/bs13120998)
Supplement: Supplementary file 1 [file behavsci-13-00998-s001.zip]

Archive with 1 entries (1 files):
- behavsci-2652183-supplementary.pdf
